# Supplementary material for: NAD Supplement Alleviates Intestinal Barrier Injury Induced by Ethanol Via Protecting Epithelial Mitochondrial Function
Source: Nutrients. 2022 Dec 30;15(1):174. doi: 10.3390/nu15010174 (PMC9823589; doi:10.3390/nu15010174)
Supplement: Supplementary file 1 [file nutrients-15-00174-s001.zip]

Archive with 1 entries (1 files):
- nutrients-1983700-supplementary.jpg
